# Supplementary material for: Tumour necrosis factor alpha promotes secretion of 14-3-3η by inducing necroptosis in macrophages
Source: Arthritis Res Ther. 2020 Feb 12;22:24. doi: 10.1186/s13075-020-2110-9 (PMC7017620; doi:10.1186/s13075-020-2110-9)
Supplement: Supplementary file 2 — Additional file 2: Figure S1. Endogenous 14-3-3η levels in macrophages are not affected upon treatment with IL-1β, IL-6/sIL-6R, and IL-21. Macrophages were cultured in the presence or absence of IL-1β (10 ng/ml; n = 3), IL-6/sIL-6R (10 ng/ml; n = 3), or IL-21 (10 ng/ml; n = 3) for 24 h. WCL prepared from macrophages were then analysed by IB using specific antibodies against 14-3-3η or β-actin. Figureure S2. Nec-1, but not TOF, blocks TNF-α–induced macrophage death. Macrophages were cultured with TNF-α (100 ng/ml; n = 3) in the presence or absence of nec-1 (20 nM; n = 3) or TOF (300 nM; n = 3) for 24 h and analysed by TEM. Representative images from three independent experiments are shown. Scale bar, 5 μm (upper panel), 2 μm (lower panel). Figure S3. TNF inhibitors do not block macrophage death caused by diamide or TNF-α. Macrophages were cultured with diamide (1 mM; n = 3) or TNF-α (100 ng/ml; n = 3) in the presence or absence of ETN (100 μg/ml) or ADA (100 μg/ml) for 24 h and analysed by TEM. Representative images from three independent experiments are shown. Scale bar, 5 μm (upper panel), 2 μm (lower panel). Figure S4. TNF inhibitors do not block RA macrophage death caused by TNF-α. HD or RA macrophages were cultured in the presence or absence of TNF-α (100 ng/ml; n = 3) with or without ETN (100 μg/ml) or ADA (100 μg/ml) for 24 h and analysed by TEM. Representative images from three independent experiments are shown. Scale bar, 5 μm (upper panel), 2 μm (lower panel). Figure S5. TNF-α induces phosphorylation of RIP3. Macrophages were cultured with or without TNF-α (10 ng/ml; 24 h; n = 3), diamide (100 nM; 24h; n = 3) (A), and LPS (500 ng/ml; 24 h; n = 3) in the presence or absence of zVAD-FMK (20 μM; n = 3). The cells were stained with specific antibodies against anti-RIP3 (phosphor S227) or phospho-Akt (Ser 473), or isotype control, and with DAPI. Representative images from three independent experiments are shown. Scale bar, 50 μm. Figure S6. IL-1β, IL-6/sIL-6R, a [file 13075_2020_2110_MOESM2_ESM.zip]

Archive with 8 entries (8 files):
- Additional file 1.tiff
- Additional file 2.tiff
- Additional file 3.tiff
- Additional file 4.tiff
- Additional file 5.tiff
- Additional file 6.tiff
- Additional file 7.tiff
- Additional file 8.tiff
